# Supplementary material for: Surf4 (Erv29p) binds amino-terminal tripeptide motifs of soluble cargo proteins with different affinities, enabling prioritization of their exit from the endoplasmic reticulum
Source: PLoS Biol. 2018 Aug 7;16(8):e2005140. doi: 10.1371/journal.pbio.2005140 (PMC6097701; doi:10.1371/journal.pbio.2005140)
Supplement: S1 Data — (XLSX) [file pbio.2005140.s001.xlsx]

## Sheet: Figure 6b
Relative SEAP Activity in conditioned media							Relative Luciferase Units (E+06) in conditioned media
	HEK293A		Surf4KO					HEK293A		Surf4KO
	1.05272		1.22595					11.3942		10.8803
	1.1968		1.32915					9.59665		9.38942
	1.19243		1.27551					10.1797		9.6519
	1.23369		1.2888					9.72796		10.2621
	1.27998		1.341					9.95467		9.61448
								10.1666		9.84791
mean	1.19113		1.29208				mean	10.17		9.94101
std deviation	0.084995		0.0458991				std deviation	0.643323		0.545605
SEM	0.0380109		0.0205267				SEM	0.262635		0.222742

## Sheet: Figure 6h
Luciferase Units (E+08)/mg protein in cell lysates
		HEK293A					Surf4KO
	QTT	KSV	IPV			QTT	KSV	IPV
	21.2384	14.9422	13.5551			23.9875	19.8223	18.6578
	20.9872	13.435	13.5741			21.5187	18.9406	16.558
	20.44	13.4374	12.2185			22.5135	20.3387	19.4492
	19.4815	13.811	11.2836			21.0143	20.1875	18.2329
	19.8646	15.6655	12.5624			19.3446	17.5651	21.2651
	19.1018	13.9403	12.3598			19.7799	19.5642	18.6366
mean	20.1856	14.2052	12.5922			21.3598	19.4031	18.7999
std deviation	0.847242	0.903763	0.871572			1.72844	1.02804	1.54229
SEM	0.345885	0.36896	0.355818			0.705634	0.419694	0.629638

## Sheet: Figure 8a
Relative GH amount per mg protein in cell lysate
	YPY	IPV	IPA	RSV	RGV	SPV	APV	IPS	RRR	KSV	GPV	NPV	FPT	FPR	KAV	ISR	RPK	HSV	ISH	FVN	SRT	FTV	ISV	FSM	ISQ	RLV	IRV	INV	KVH	RPV	EPA	ILV	IPD	FPV	FPE	EEI	DYP	ITV	SPT	KGV	IPP	EPV	SLT	IGV	IPE	FLT	QPV	EEE	FQV
	1.0799	0.982699	0.971883	0.987295	1.03227	1.48554	1.36016	1.37195	1.46672	1.44722	1.33832	1.21412	1.26511	1.2603	1.52665	2.09132	1.38095	1.68864	1.78766	1.85639	2.00992	1.71455	1.65757	1.77494	1.82464	1.981	1.88773	2.18552	1.92547	1.78096	1.88438	1.89325	2.18846	1.95688	2.02162	2.43839	3.30717	2.22022	2.13487	2.78959	2.38603	2.54081	3.33623	2.26212	2.76319	2.54232	2.9315	2.1933	2.52959
	1.16669	0.990673	0.969229	1.08996	0.948348	1.60411	1.3108	1.3583	1.26946	1.68976	1.26695	1.08009	1.28712	1.12822	1.59811	2.28837	1.62654	1.62035	1.54268	1.85317	1.69784	1.57072	1.65489	1.69307	1.82219	1.93845	1.84562	1.78958	1.81994	1.69021	2.02769	1.98652	2.18233	1.89884	1.94099	2.4434	3.28074	2.3442	2.1379	2.82046	2.3646	2.39116	2.67938	2.1538	2.57434	2.53793	2.82155	2.20716	2.50241
	1.03299	1.02663	0.995882	1.01963	1.04232	1.43366	1.31107	1.48078	1.35675	1.61586	1.53841	1.15515	1.30456	1.13814	1.72186	2.18133	1.48629	1.44009	1.41646	1.67528	1.78607	1.50035	1.79499	1.76933	1.59408	1.82849	1.8209	1.85278	1.8372	1.65542	1.82889	1.91802	2.00081	1.92588	1.91073	2.49138	3.29658	2.10256	2.10046	3.19821	2.26747	2.39289	3.10968	2.21183	2.74754	2.80975	2.53999	2.67385	2.72186
	0.853364	1.00558	1.08425	0.849129	1.15197	1.0002	1.21836	1.14956	1.28795	1.4785	1.26318	1.85041	1.51731	1.75191	1.35899	1.68336	1.62676	1.54044	1.19802	1.68228	1.36635	2.39074	2.0738	1.92397	1.37276		2.4447	1.83457	2.35762	2.53792	2.20367	2.57736	2.41129	2.75829	3.19281	2.97475	2.09177	3.38267	3.20801	2.54908	4.14614	3.95074	3.28564	3.18535	3.30678	3.76976	3.31757	3.10334	3.81837
	0.906161	1.00148	0.974595	0.871749	1.112	1.1	1.172	1.27735	1.25231	1.45697	1.1836	1.84054	1.49062	1.81952	1.22377	1.63629	1.55686	1.45607	1.18006	1.66366	1.13778	2.38759	2.2034	1.97495	1.4583	2.53624	2.54953	1.50119	1.8159	2.52771	1.66183	2.49117	2.30188	2.83543	3.05678	2.47606	2.16454	3.05798	3.28028	2.87174	4.04864	3.90109	3.39601	3.28287	3.11819	4.12218	3.07448	3.11748	3.66762
	0.969861	0.992944	1.09632	0.934029	1.08487	0.784319	1.29457	1.16745	1.15984	0.870401	1.32714	1.73313	1.46052	1.86444	1.51278	1.18701	1.72682	1.37628	1.21207	1.59942	1.66533	2.21028	2.22466	1.88147	1.6962	2.74919	2.70264	1.83711	2.45409	2.65623	2.3908	2.84258	2.67374	2.84892	3.08521	3.0908	2.09177	3.28456	3.32494	3.34217	3.99669	3.7533	3.25535	3.51346	3.50186	4.08537	2.99087	2.92914	3.82084
	1.01517	1.03636	1.09042	1.15855	1.14546	0.777367	1.53717	0.988765	1.2803	0.899763	1.2727	1.01258	1.57429	1.31237	1.4987	0.608539	1.74651	1.74935	1.93532	1.67798	1.88657	1.64513	2.65295	2.32477	3.12329	1.53693	1.69239	2.66807	2.24406	2.20967	2.72019	2.39514	2.31838	2.32107	2.8626	2.89875	3.3654	3.04713	3.31461	2.87225	2.28757	2.37561	2.61352	2.40194	3.43998	2.95988	3.77465	4.42197	3.65476
	0.981344	1.00568	1.05058	1.14134	1.07152	0.840476	1.37133	1.01021	1.44629	0.944467	1.29123	1.03047	1.23845	1.22386	1.49568	0.887856	1.50371	1.18232	2.11827	1.75298	2.27653	1.75717	2.79998	2.09458	2.47909	1.51452	1.79687	2.64333	2.14403	2.05735	2.82082	2.39909	2.40742	2.08653	2.76138	2.96798	2.87057	2.89804	3.15069	3.09063	2.44096	2.59586	2.65327	2.38808	3.33738	2.74838	3.82612	4.1249	3.64037
	0.983305	0.957956	1.11827	1.13767	1.05333	0.801766	1.36857	1.05366	1.09889	1.04212	1.39132	1.09077		1.36326	1.41231	0.843146	1.35744	2.29101	2.43286	1.79282	1.9744	1.16609	2.58655	2.10452	2.34627	1.62397	1.78543	2.37074	2.16248	2.11274	2.71334	2.40303	2.53791	2.31703	2.88984	2.81453	2.89158	3.06242	3.21794	2.52542	2.31872	2.71556	2.51555	2.40429	3.04601	2.75356	3.32448	4.21933	3.50368
		0.915881		0.970231			1.58294		1.01309														1.71329							1.8954				2.38544										2.81035
		1.03246		0.912541			1.9529		1.0816														1.92427							2.33157				2.49696										3.30351
		1.05165		1.24938			1.42718		1.22435														1.77603							1.83988				2.86489										2.80362
		0.933859		0.869193			0.372095																1.37077							2.2924				3.95103										3.95813
		1.05872		0.736471			0.386903																1.05553							2.59645				4.34134										4.27303
		1.00742		0.677161			0.447251																1.74046							2.77636				4.05429										5.9329
		1.05428		0.863158			1.20071																2.04876							1.71999				1.42862										2.0757
		0.96461		0.949701			0.984929																2.15838							2.06973				1.21979										2.03253
		0.981108		0.651043			1.21417																1.45329							1.90278				1.89698										2.86235
		0.86958		1.68401																			1.67084
		0.963519		1.81418																			1.75653
		1.1669		1.76688																			1.48163
		0.898482		1.42152																			1.95222
		1.09733		1.42808																			2.00482
		1.00419		0.984053																			1.15358
		1.02541		0.638364																			1.29657
		1.08299		0.791136																			1.59861
		0.891605		0.808691																			1.56845
		0.849262
		1.30342
		0.847313
		1.08077
		0.844918
		1.07431
		1.01851
		1.00866
		0.972826
		1.13473
		1.13242
		0.732852
		1.13473
		1.13242
		0.732852
		1.13473
		1.13242
		0.732852
		1.0635
		1.00112
		0.935386
		1.05251
		0.89682
		1.05067
		1.09587
		0.95329
		0.950836
		0.993387
		0.991196
		1.01542
		1.02821
		1.02331
		0.948475
		0.963615
		0.995925
		1.04046
		1.01629
		1.00461
		0.979105
		1.01629
		1.00461
		0.979105
		1.01629
		1.00461
		0.979105
		0.989331
		0.986682
		1.02399
		0.989331
		0.986682
		1.02399
		0.989331
		0.986682
		1.02399
		0.932393
		0.916709
		1.1509
		0.932393
		0.916709
		1.1509
		0.932393
		0.916709
		1.1509
		1.098
		0.996069
		0.905929
		0.990402
		0.914542
		1.09506
		0.960916
		1.00565
		1.03343
		1.03861
		0.991015
		0.970377
		1.03861
		0.991015
		0.970377
		1.15369
		0.951782
		0.894532
		1.15369
		0.951782
		0.894532
		1.02416
		1.00105
		0.974787
mean	0.998754	1	1.03905	1.05204	1.07134	1.09194	1.19517	1.20645	1.2448	1.27167	1.31921	1.33414	1.39225	1.42911	1.48321	1.48969	1.55688	1.59384	1.64704	1.72822	1.75564	1.81585	1.82862	1.94907	1.96854	1.9636	2.05842	2.07588	2.08453	2.14738	2.25018	2.32291	2.3358	2.53268	2.63577	2.73289	2.81779	2.8222	2.87441	2.89551	2.91742	2.95745	2.98274	2.99199	3.09281	3.14768	3.17791	3.22116	3.31772
std deviation	0.091731	0.0882506	0.0610072	0.324556	0.0628995	0.332323	0.417	0.174904	0.13994	0.327926	0.100551	0.361938	0.13184	0.297893	0.141898	0.631018	0.138344	0.312664	0.44936	0.0901534	0.344002	0.423914	0.430118	0.200164	0.571029	0.457217	0.389417	0.410624	0.243636	0.360832	0.431559	0.324471	0.201499	0.864759	0.525228	0.267128	0.55589	0.47517	0.565185	0.274806	0.862179	0.693835	0.359358	0.984049	0.334094	0.65368	0.426849	0.84773	0.561183
SEM	0.030577	0.00826542	0.0203357	0.0624608	0.0209665	0.110774	0.0982878	0.0583014	0.0403973	0.109309	0.0335171	0.120646	0.0466125	0.0992978	0.0472993	0.210339	0.0461148	0.104221	0.149787	0.0300511	0.114667	0.141305	0.0827762	0.0667213	0.190343	0.161651	0.129806	0.136875	0.0812121	0.085049	0.143853	0.108157	0.0671664	0.203826	0.175076	0.0890428	0.185297	0.15839	0.188395	0.0916019	0.287393	0.231278	0.119786	0.231943	0.111365	0.217893	0.142283	0.282577	0.187061
	YPY	IPV	IPA	RSV	RGV	SPV	APV	IPS	RRR	KSV	GPV	NPV	FPT	FPR	KAV	ISR	RPK	HSV	ISH	FVN	SRT	FTV	ISV	FSM	ISQ	RLV	IRV	INV	KVH	RPV	EPA	ILV	IPD	FPV	FPE	EEI	DYP	ITV	SPT	KGV	IPP	EPV	SLT	IGV	IPE	FLT	QPV	EEE	FQV
[truncated: 11 more columns]

## Sheet: Figure 9d
Band density of ITV vs APV
		Control siRNA					Surf4 siRNA
	ITV	APV	ITV/APV			ITV	APV	ITV/APV
	519000	171000	3.03509			2230000	498000	4.47791
	601000	173000	3.47399			2230000	488000	4.56967
	577000	177000	3.25989			2110000	502000	4.20319
	594000	164000	3.62195			1850000	414000	4.4686
						2200000	543000	4.05157
						2550000	588000	4.33673
						2200000	497000	4.42656
mean			3.34773					4.36203
std deviation			0.255995					0.179965
SEM			0.127997					0.0680203

## Sheet: Figure 10a
GH conc. ng/ml
lane	1	2	3	4	5	6	7	8
surf4	+	+	+	+	-	-	-	-
CEB	-	-	+	+	-	-	+	+
	APV	EET	APV	EET	APV	EET	APV	EET
	0.436331	0.467129	4.78912	0.688087	0.587658	0.397375	0.514741	0.492763
	0.393064	0.630989	4.70241	0.640292	0.435876	0.549317	0.460962	0.441253
	0.351592	0.353549	5.05075	0.966412	0.502951	0.406601	0.403409	0.351318
	0.199866	0.450487	5.02603	0.596882	0.503057	0.471602	0.337182	0.358826
	0.327138	0.540805	5.21509	0.540557	0.469411	0.545638	0.253481	0.479784
	0.351867	0.349441	5.28929	0.571193	0.417697	0.518145	0.348204	0.398012
mean	0.34331	0.4654	5.01211	0.667237	0.486108	0.481446	0.38633	0.420326
std deviation	0.0801349	0.108893	0.23037	0.155492	0.0606061	0.0675876	0.0936688	0.0604358
SEM	0.0327149	0.0444553	0.0940483	0.0634792	0.0247423	0.0275925	0.0382401	0.0246728

## Sheet: Figure 10b
GH conc. ng/ml
					Digitonin (ug/ml)
	without detergent		10	15	20	25	30	40		CEB
	0.469524		0.873375	1.09182	1.3412	1.80091	2.70943	2.72479		2.75552
	0.36935		0.931484	1.19427	1.42967	1.86071	2.84789	2.80167		2.81707
	0.355064		0.899986	1.33746	1.65257	1.90071	2.90503			2.70548
	0.340786		1.01734	1.30524	1.8407	2.15613	2.80012			2.86331
	0.432451
	0.456032
	0.312248
mean	0.390779		0.930546	1.2322	1.56603	1.92961	2.81562	2.76323		2.78534
std deviation	0.0613684		0.0625467	0.11189	0.225151	0.156477	0.0827668	0.0543662		0.0691691
SEM	0.0231951		0.0312733	0.0559448	0.112575	0.0782384	0.0413834	0.0384427		0.0345845

## Sheet: Figure 10c
GH conc. ng/ml
			APV								EET
nM	0	100	200	300	400	800			0	100	200	300	400	800
	0.175098	0.205098	0.49225	2.42129	3.07941	3.10076			0.188343		0.179406	0.308027	0.330807	0.751369
	0.31262	0.426906	0.756439	2.49878	2.71437	3.43812			0.113631	0.138619	0.210501	0.493097	0.642611	0.609374
	0.0514774	0.165338	0.519523	2.1529	2.90288	3.75734			0.00790898	0.103232	0.271915	0.767378	0.831908	1.08816
	0.185421	0.446378	0.607759	2.0104	2.86926				0.115753	0.164163	0.300279	0.476521	0.538716
	0.0637845	0.172273	0.55702	2.40144	2.79489				0.0627688	0.162118	0.199008	0.599933	0.699887
	0.266504	0.225582	0.575338	2.40593	3.21282				0.0767935	0.282271	0.359586	0.54405	0.657238
	0.0767935	0.140896	0.230807	1.62969	3.35216					0.136663	0.243667	0.282271	0.475829
mean	0.161671	0.254639	0.534162	2.21721	2.9894	3.43207			0.0941996	0.164511	0.252051	0.495897	0.596713	0.816302
std deviation	0.102834	0.127433	0.15866	0.311601	0.232743	0.328333			0.0607321	0.0617645	0.0634718	0.167411	0.163511	0.245911
SEM	0.0388675	0.048165	0.0599677	0.117774	0.0879685	0.189563			0.0247938	0.0252152	0.0239901	0.0632755	0.0618012	0.141977

## Sheet: Figure 10d
GH conc. ng/ml
	APV without detergent	APV	FSM	ISV	ITV	EET	EEE
	0.469524	3.07941	2.00841	1.82927	1.28092	0.330807	0.561461
	0.36935	2.71437	1.5985	2.18906	1.40343	0.642611	0.630279
	0.355064	2.90288	2.73327	1.9853	1.76014	0.831908	0.511381
	0.340786	2.86926	2.14717	2.03759	1.27611	0.538716	0.266058
	0.432451	2.79489	2.19329	1.71181	1.22993	0.699887	0.623894
	0.456032	3.21282	1.90956	1.80171	1.58554	0.657238	0.576068
	0.312248	3.35216	1.98609	1.94784	1.32681	0.475829	0.408279
mean	0.390779	2.9894	2.08233	1.92894	1.40898	0.596713	0.51106
std deviation	0.0613684	0.232743	0.346148	0.161384	0.194672	0.163511	0.131847
SEM	0.0231951	0.0879685	0.130832	0.0609975	0.073579	0.0618012	0.0498333
