# Supplementary material for: Surf4 (Erv29p) binds amino-terminal tripeptide motifs of soluble cargo proteins with different affinities, enabling prioritization of their exit from the endoplasmic reticulum
Source: PLoS Biol. 2018 Aug 7;16(8):e2005140. doi: 10.1371/journal.pbio.2005140 (PMC6097701; doi:10.1371/journal.pbio.2005140)
Supplement: S1 Table — (XLSX) [file pbio.2005140.s007.xlsx]

## Sheet: Positive
Category	Protein	Tripeptide			Taxon	Sequence	Species	Accession Number
SIBLINGS	DSPP	I	P	V	Mammal	AWA IPV PQSKPLERHVEKSMNLH	Homo sapiens	NP_055023.2
		I	P	L	Mammal	AWA IPL PQIKPLERHTVEKSVNLH	Ictidomys tridecemlineatus	XP_021576844.1
		V	P	L	Mammal	VWA VPL PQTKPLERHAVEKSVNLH	Carlito syrichta	XP_008068786.1
		V	P	V	Mammal	AWA VPV PQTKPLERHAVDKSLNL	Loxodonta africana	XP_003414236.1
		I	P	I	Mammal	AWA IPI LHIKPLERHTVDESVNL	Dasypus novemcinctus	XP_012382803.1
		F	P	V	Mammal	AWA FPV PQIKPLERHAVDKFVNL	Odobenus rosmarus divergens	XP_004391655.1
		L	P	L	Reptile	AWA LPL LQHEQRNIISTVENDTSN	Thamnophis sirtalis	XP_013919052.1
		T	P	I	Reptile	AWS TPI HQSEKGNDSFHREYK	Alligator sinensis	XP_014372608.1
		S	P	I	Reptile	VVA SPI QRSDALLRRGPGDNINSTN	Python bivittatus	XP_007438794.1
	DMP1	I	P	V	Mammal	SCA IPV ARYQNTELDSSEE	Jaculus jaculus	XP_012804943.1
		L	P	V	Mammal	SCA LPV TRYQNNESEDSEE	Homo sapiens	NP_004398.1
		L	P	I	Mammal	SCA LPI PVARYQNTESESSEE	Mustela putorius furo	XP_004756166
		F	P	V	Mammal	SSA FPV TRYQNNESESSEE	Otolemur garnettii	XP_003790072.1
		F	P	V	Amphibian	VWA FPV HESQSDSSETDS	Xenopus tropicalis	NP_001139214.1
		F	P	I	Amphibian	VWA FPI HKSQSESSETVETD	Xenopus laevis	XP_018098258.1
		Y	P	V	Bird	ARA YPV PGHESAHPSTLQED	Serinus canaria	XP_018782496.1
		R	P	V	Reptile	SWA RPV SRHPGAHHSNSKE	Protobothrops mucrosquamatus	XP_015674798.1
		R	P	I	Reptile	CWA RPI SRYPGAHHSSSKE	Python bivittatus	XP_007442763.1
		Y	P	D	Bird	AYA YPD TANEDYIGKLGNHLDGG	Taeniopygia guttata	XP_012428742.1
		H	P	V	Bird	ACA HPV PGHEPSHPSTLQED	Zonotrichia albicollis	XP_005485731.1
		H	P	V	Reptile	TYA HPV PNHPNVHDGSSKEWRVD	Alligator mississippiensis	XP_014455504.1
		H	P	H	Bird	ACA HPH TTNEDDINELGG	Cuculus canorus	XP_009557833.1
		H	P	D	Bird	TCA HPD TAAEDYINKLGNLLGG	Calypte anna	XP_008499059.1
	OPN	I	P	V	Mammal	TCA IPV KQADSGSSEEK	Homo sapiens	NP_001035147.1
		L	P	V	Mammal	TCA LPV KQADSGSSEEK	Pan paniscus	XP_008961898.1
		L	P	V	Reptile	TFA LPV SKSNHHAISESSEEK	Pelodiscus sinensis	XP_006135476.1
		I	P	I	Mammal	AYA IPI KQADSGSSEEK	Leptonychotes weddellii	XP_006727107.1
		F	P	V	Mammal	TYA FPV KHADSGSSEE	Eptesicus fuscus	XP_008141788.1
		W	P	V	Bird	AAA WPV SKSRQHAISASSEEK	Gallus gallus	NP_989866.1
		W	P	L	Bird	TIA WPL SKSKQHAVSASSEEK	Tinamus guttatus	XP_010217007.1
		W	P	I	Bird	AAA WPI KSKQHAISASSEEK	Anas platyrhynchos	XP_005012836.1
		R	P	V	Bird	AAA RPV NKSKQHAVSASSEEK	Calypte anna	XP_008499056.1
		R	P	A	Fish	VLC RPA RKVSVSSSESSEEM	Notothenia coriiceps	XP_010771712.1
		H	P	V	Fish	VYC HPV KRSASSSESAD	Ictalurus punctatus	XP_017345343.1
	BSP	F	S	M	Mammal	ACA FSM KNLHRRVKIEDSEEN	Macaca nemestrina	XP_011736043.1
		L	S	M	Mammal	ACA LSM KNLHRRIKLEDSEEN	Marmota marmota marmota	XP_015354684.1
		F	S	V	Mammal	ACA FSV KNLHRRAKVEESEEN	Ornithorhynchus anatinus	XP_001515950.2
		F	S	V	Bird	AST FSV KSWLLRPKLDDSEEN	Lonchura striata domestica	XP_021382200.1
		F	S	V	Reptile	ACA FSV KNFRRRFKAEDSEEN	Gekko japonicus	XP_015266815.1
		F	S	I	Reptile	ACA FSI KSFRRRAKSDDSEEN	Alligator mississippiensis	XP_006266731.2
		L	S	V	Bird	ACA LSV KSWLRRAKSDDSEEN	Chlamydotis macqueenii	XP_010122072.1
		Y	S	V	Bird	ACA YSV KSWLQRAKSDDSEEN	Buceros rhinoceros silvestris	XP_010135743.1
		F	S	A	Reptile	ACA FSA KHLYRRAKLEDSEEN	Monodelphis domestica	XP_001364440.1
		F	S	T	Mammal	ACA FST KNLHRRAKLEDSEEN	Felis catus	XP_003985238.1
		F	Y	I	Amphibian	TSS FYI NRFQRRWKDDEGKISRN	Xenopus tropicalis	NP_001139216.1
Enamel Proteins	AMELX	I	P	V	Reptile	TFA IPV PPHPHHPGYVNFSY	Alligator mississippiensis	XP_014463267.1
		I	P	L	Mammal	AFA IPL PPHPGHPGYINFSY	Sarcophilus harrisii	XP_012401554.1
		I	P	L	Reptile	TFA IPL PPHPHHPGYVNFSY	Gavialis gangeticus	XP_019380290.1
		L	P	L	Amphibian	AVA LPL PPHPGHPGYINFSY	Xenopus laevis	NP_001079153.1
		V	P	L	Amphibian	AFS VPL PPHPQHPGYVNFSY	Xenopus laevis	NP_001079152.1
		M	P	V	Mammal	VNS MPV DNRNHNEEMVTRCIIEV	Pan troglodytes	NP_001266839.1
		M	P	L	Mammal	AFA MPL PPHPGHPGYINFSY	Macaca fascicularis	XP_015298801.1
	AMBN	I	P	V	Mammal	SFA IPV FLQPGGPPGMGSLSLETMR	Ornithorhynchus anatinus	XP_007667383.1
		V	P	L	Mammal	SFA VPL FPQQSGTPGMASLSLETMRQ	Callithrix jacchus	XP_002745797.1
		V	P	V	Mammal	SYA VPV FPQQSGTPGMASLSLETMRQ	Pteropus vampyrus	XP_011358803.1
		V	P	M	Mammal	SFA VPM FPQQPGTPGMASLSLETMRQ	Orycteropus afer afer	XP_007941009.1
		L	P	L	Reptile	CSA LPL FPQHAGIPGMGSISLERTRQL	Anolis carolinensis	XP_016846623.1
		L	P	V	Reptile	CSA LPV LPRHAGIPGMGSISLEGMRQ	Thamnophis sirtalis	XP_013907497.1
		L	P	I	Reptile	CSA LPI LPHHAGIPGMGSISLEYGQ	Protobothrops mucrosquamatus	XP_015670133.1
		L	P	M	Reptile	GFA LPM YPQHTGTRGMASMSLEMR	Alligator sinensis	XP_006015524.1
		F	P	I	Amphibian	AIA FPI YPQTPGTQGLPSISLETLRQ	Xenopus laevis	NP_001083489.1
		M	P	M	Fish	AFS MPM FPQIPMARSVSLEKMRQ	Latimeria chalumnae	XP_006011890.1
		Y	P	M	Amphibian	AMA YPM HPQAPGTQGLASISLETMRQ	Xenopus tropicalis	XP_002938667.2
		V	P	A	Mammal	SFA VPA FPQQPGTPGMASLSLETMRQ	Oryctolagus cuniculus	XP_002717166.1
		V	P	F	Mammal	SFA VPF FPQQSGTPGMASLSLETMRQ	Gorilla gorilla gorilla	XP_018880683.1
	ENAM	L	P	M	Mammal	SVA LPM HMPRMHGFSSKSEEM	Tupaia chinensis	XP_006142950.1
		V	P	M	Reptile	SIA VPM RLPRKAGFGSKSEEM	Alligator mississippiensis	XP_006257995.1
		M	P	L	Mammal	SVA MPL QMHMPRIPGFSSKSEEM	Pantholops hodgsonii	XP_005983835.1
		M	P	M	Mammal	SVA MPM HMPRMPGFSSKSEEM	Cebus capucinus imitator	XP_017357131.1
		V	R	L	Reptile	SWA VRL RKPRKAGFGSKSEEM	Anolis carolinensis	NP_001278330.1
		M	P	F	Mammal	SAA MPF QMPMPRMPGFSSKSEEM	Mus musculus	NP_059496.1
		G	P	L	Reptile	SYA GPL RKPRRAGYGSKSEEM	Thamnophis sirtalis	XP_013907496.1
	AMTN	I	P	I	Reptile	TFS IPI NHFGRILATSSSKEILRLLQRYIAIGNTPQQAQ	Protobothrops mucrosquamatus	XP_015670134.1
		L	P	L	Mammal	TQS LPL KPALGLPPTKLAPDQGTLPNQQQ	Rhinopithecus bieti	XP_017734521.1
		L	P	L	Reptile	TIS LPL NQMGRILATSNSREILRLMQRYKAMGNNPQQ	Takydromus sexlineatus	AIS76624.1
		L	P	V	Reptile	AFS LPV RQAGTLPVSNSREILQLMRLYSSLGNIPQQTQQQ	Alligator sinensis	XP_014375005.1
		L	P	I	Mammal	TRA LPI QLNPALRLPPTKLAPDQATLLNQQQ	Rousettus aegyptiacus	XP_015978846.1
		L	P	I	Reptile	TIA LPI SPLERAIATSNSREILRLMQRYRAMGNNPQQTQQ	Tarentola mauritanica	AIS76629.1
		L	P	M	Mammal	TQS LPM QLNPVLGLPPTKLVPDQATLLNQQQ	Condylura cristata	XP_004681511.1
		F	P	I	Reptile	TIA FPI NQLSRAIAASNSKEVFRLLQRYRATGNNPQQTQQ	Gekko japonicus	XP_015276908.1
		F	P	V	Amphibian	SIA FPV REAERILSASNSGEMLQLMQLYNMLGNTPEQTQQ	Pleurodeles waltl	AIS76619.1
		F	P	M	Amphibian	SLG FPM LHLMQMFNLLGRVPEQSQRIPHLFVAPSQLVQ	Xenopus tropicalis	NP_001297037.1
		L	P	R	Mammal	TQS LPR HMNPALGLTPTKLAPHQATLLNQQQ	Propithecus coquereli	XP_012515281.1
		L	P	A	Mammal	TQS LPA QLNPALGLPPTKLTPHQATLLNQQQ	Canis lupus familiaris	XP_022282249.1
		L	P	K	Mammal	TQS LPK QLNPASGLPPTKPAPDQVMLVKQQ	Jaculus jaculus	XP_004665367.1
		L	P	T	Mammal	TRS LPT QLNPALGLPPTKPAPHQATLLNQQQ	Ursus maritimus	XP_008691402.1
		L	P	H	Mammal	AQS LPH LSPTLGLQPTKLAPDEATLPTQQQ	Otolemur garnettii	XP_003801025.2
		L	P	Q	Mammal	TRS LPQ LKPALGLPPTKLAPDQGTLPNQQQ	Homo sapiens	NP_997722.1
		K	P	V	Reptile	AFS KPV NQAARILATSNSREILRLLQRYRATGNTPQQTQ	Python bivittatus	XP_015743168.1
Chromogranins	Chromo A	I	P	V	Bird	IS IPV ANDMNKGDSKVMKC	Apaloderma vittatum	XP_009865247.1
		L	P	V	Mammal	VTA LPV NSPMNKGDTEVMKC	Papio anubis	XP_021796033.1
		L	P	V	Reptile	VIS LPV TNPATQDDAKVMKC	Anolis carolinensis	XP_003214390.1
		V	P	V	Fish	VIS VPV SPGHMEEKDVKVMKC	Danio rerio	NP_001006059.2
		V	P	V	Bird	VSA VPV EKDNIEEMVTRCIVEV	Colius striatus	XP_010207150.1
		V	P	L	Fish	VLS VPL STGHMENEDVQVMKC	Astyanax mexicanus	XP_007258259.1
		L	P	L	Fish	VLS LPL TSSQLENDDVQVMKC	Nothobranchius furzeri	XP_015803466.1
		L	P	L	Amphibian	VIS LPL PEPANNKDTKVMKC	Xenopus laevis	NP_001088193.1
		M	P	V	Mammal	VTS MPV DKGDHIEEMVTHC	Sarcophilus harrisii	XP_003758253.1
		L	P	M	Fish	VSS LPM GREEHNEEVVTKC	Latimeria chalumnae	XP_005991161.1
		S	P	V	Fish	ALS SPV PNVHSKADAKVMKC	Callorhinchus milii	XP_007902049.1
	Chromo B	I	P	V	Mammal	VSS IPV DNRDHNEEMVTRCIIEVL	Orycteropus afer afer	XP_007950667.1
		I	P	V	Fish	SLA IPV GKEEQKEDVVTRCLVEVL	Austrofundulus limnaeus	XP_013865340.1
		L	P	V	Fish	NLA LPV GKEEQREDVVTRCLVEVL	Haplochromis burtoni	XP_005917770.1
		L	P	L	Fish	SLA LPL SQEGQREDVVTRCLAEVL	Nothobranchius furzeri	XP_015803640.1
		I	P	L	Reptile	VSA IPL EKDHVEEMVTRCIVEVL	Alligator mississippiensis	XP_006264962.2
		V	P	I	Fish	ISS VPI EKERKKEDLVTRCIAEVI	Lepisosteus oculatus	XP_015204879.1
		V	P	V	Mammal	VSS VPV DNRNHNEEMVTRCIIEVL	Chrysochloris asiatica	XP_006870469.1
		V	P	V	Bird	VST VPV EKDHMEEMITQCIVEVL	Gallus gallus	XP_419377.1
		M	P	V	Mammal	VNS MPV DNRNHNEEMVTRCIIEV	Papio anubis	XP_009214787.1
		A	P	V	Mammal	VSS APV DNRDHNEEMVTRCIIEVL	Mus musculus	NP_031720.1
		A	P	V	Reptile	HIS APV ENDDHTGEMITRCIIEVL	Protobothrops mucrosquamatus	XP_015682214.1
		M	P	A	Mammal	VSS MPA DNRNHNEEMVTRCIIEV	Ceratotherium simum simum	XP_004433831.1
		T	P	V	Mammal	VSS TPV DTRNHNEEMVTRCIIEVL	Microcebus murinus	XP_012610687.1
Hormones	Leptin	I	P	V	Fish	IHC IPV HQHDRKNVKLQAKTII	Danio rerio	NP_001122048.1
		I	P	I	Fish	VHG IPI HSDSLKNLVKLQADTII	Cyprinus carpio	CAI30828.1
		L	P	V	Mammal	VQA LPV QKVQDDTKTLIKTI	Notomys alexis	ACV13199.1
		V	P	I	Mammal	VQA VPI QKVQDDTKTLIKTIV	Mus caroli	XP_021021381.1
		V	P	V	Mammal	VQA VPV QKVQDDAKSLIKTII	Dipodomys ordii	XP_012875422.1
		V	P	M	Mammal	VPA VPM RKVQDDTKTLIKTIV	Oryctolagus cuniculus	NP_001156541.1
		M	P	I	Mammal	VQP MPI QKVQDDTKTLIKTIV	Jaculus jaculus	XP_004658673.1
		R	P	V	Reptile	LYG RPV KIDKVKADAKNLTRTLI	Alligator sinensis	XP_014380137.1
		A	P	V	Mammal	IDA APV HDVQDDTKTLIRTIV	Sorex araneus	XP_004608342.1
		A	P	I	Mammal	TEA API QKVQDDTKTLIKTIV	Eptesicus fuscus	XP_008152267.1
		V	P	T	Mammal	IEA VPT QKIQDDTKVLIKTII	Hipposideros armiger	XP_019501715.1
		V	P	C	Bird	VQA VPC QIFQDDTKTLIKTIV	Gallus gallus	O42164.1
		V	S	I	Mammal	VQA VSI WKVRDDTKTLIKTIV	Ochotona princeps	XP_004592562.1
		L	S	I	Fish	IDG LSI PIHQDSLKNLVKLQADTII	Culter alburnus	AHI13615.1
		R	S	I	Fish	IDG RSI PIHQDNLKNLVKLQADTII	Ctenopharyngodon idella	ACI32423.1
		V	K	I	Reptile	SRS VKI DKVIADTKSLTKTIV	Protobothrops mucrosquamatus	XP_015673406.1
		T	P	I	Mammal	NHA TPI WTVQEDTRALISTIV	Elephantulus edwardii	XP_006896155.1
		H	P	I	Mammal	YYS HPI SIEKIQADTKTLTKTII	Ornithorhynchus anatinus	XP_001509133.2
	GH1	V	P	L	Fish	SGA VPL DCKDDAGSRCASISQE	Danio rerio	NP_001032795.1
		F	P	I	Mammal	GSA FPI IPLSRLFDNAMLRARR	Gorilla gorilla gorilla	XP_004041232.1
		F	P	A	Mammal	VGA FPA MPLSSLFANAVLRAQH	Delphinapterus leucas	XP_022444852.1
		F	P	A	Reptile	AAA FPA MPLSSLFANAVLRAQHLH	Chelonia mydas	XP_007069102.1
		F	P	T	Mammal	GSA FPT IPLSRLFDNAMLRAHR	Pongo abelii	XP_009250184.1
		F	P	T	Reptile	TTA FPT MSRSSLFANAVLRAQH	Anolis carolinensis	XP_003222556.1
		F	P	S	Mammal	ARA FPS MPLASLFANAVLRAQH	Jaculus jaculus	XP_004655128.1
		V	P	T	Mammal	ADA VPT IPLSRLFDNAMLRAHR	Chlorocebus sabaeus	XP_008011623.1
		F	P	G	Mammal	AEA FPG IPVSSMFANVMLRIQH	Elephantulus edwardii	XP_006886472.1
		F	H	S	Reptile	AVT FHS MPLSSLFANAVLRAQH	Gekko japonicus	XP_015272047.1
		L	G	A	Mammal	VGA LGA MPLSSLFANAVLRAQH	Sus scrofa	NP_999034.2
		Q	P	I	Fish	VSS QPI TDSQRMFSIAVSRVQH	Poecilia reticulata	XP_008414724.1
	PTH	I	P	V	Mammal	SDG IPV KKRSVSEIQFMH	Propithecus coquereli	XP_012509702.1
		L	P	L	Fish	LEG LPL SKRSISEVQLMH	Sinocyclocheilus rhinocerous	XP_016392333.1
		L	P	I	Fish	LEG LPI SKRSISEVQLMH	Danio rerio	NP_998114.1
		R	P	L	Fish	AGG RPL RKRTVSEVQLMH	Acanthochromis polyacanthus	XP_022071539.1
		R	P	M	Bird	SDG RPM MKRSVSEMQLMH	Gallus gallus	NP_990783.1
		R	P	M	Fish	TEA RPM RKRSISEVQLMH	Salmo salar	XP_013982343.1
		R	P	V	Reptile	SDG RPV MKRSVSEMQLMH	Chelonia mydas	XP_007058754.1
		R	S	V	Mammal	SCG RSV EERGRRLKRAVSEH	Myotis brandtii	XP_005871906.1
		R	S	V	Reptile	SDG RSV TKRSVSEMQLMH	Alligator sinensis	XP_006038337.1
		K	P	V	Mammal	SDG KPV KKRSVSEIQLMH	Condylura cristata	XP_004683656.1
		K	P	L	Mammal	SDG KPL KKRSVSEIQLMH	Carlito syrichta	XP_021572188.1
		K	P	L	Fish	TEA KPL RKRTVSEVQLMH	Pundamilia nyererei	XP_005724427.1
		K	P	I	Mammal	SDG KPI KKRSVSEIQLMH	Sus scrofa	NP_999566.1
		K	P	M	Mammal	SDG KPM KRRSVSEIQLMH	Myotis lucifugus	XP_006089646.1
		K	P	A	Reptile	SDG KPA TKRSVSEMQLMH	Chrysemys picta bellii	XP_005290866.1
		G	P	V	Bird	SDG GPV IKRSVSEMQLMH	Nestor notabilis	XP_010017503.1
		N	P	V	Mammal	SDG NPV KKRTVSEMQLMH	Condylura cristata	XP_004683656.1
		K	S	V	Mammal	SDG KSV KKRSVSEIQLMH	Homo sapiens	NP_001303281.1
		K	S	I	Mammal	ADG KSI KKRAVTEVQLMH	Sarcophilus harrisii	XP_003773669.1
		K	T	V	Mammal	SEG KTV KKRSVSEIQLMH	Dasypus novemcinctus	XP_004472584.1
		K	A	V	Mammal	LEG KAV QKRSVSEIQFMH	Echinops telfairi	XP_004711615.1
		K	A	V	Reptile	SDG KAV MKRSVSEVQIMH	Python bivittatus	XP_007439587.1
		K	A	I	Mammal	TDG KAI KKRAVSEIQFMH	Marmota marmota marmota	XP_015331767.1
		K	A	M	Reptile	SDG KAM MKRSVSEVQIMH	Gekko japonicus	XP_015268311.1
		K	A	A	Reptile	ADG KAA MKRSVSEMQIMH	Anolis carolinensis	XP_003224236.1
		K	L	I	Mammal	SDG KLI KKRSVSEIQLMH	Pteropus alecto	XP_006905720.2
	Prolactin	I	P	V	Mammal	VAS IPV CPRGSVRCQVSLPDLFDRAVMLSHY	Loxodonta africana	XP_003416493.1
		L	P	V	Mammal	VAP LPV CPGGAARCQVTLRDLFDRAVVLSHY	Colobus angolensis palliatus	XP_011818159.1
		L	P	I	Mammal	VAP LPI CPGGAARCQVTLRDLFDRAVVLSHY	Homo sapiens	NP_000939.1
		L	P	I	Bird	VTS LPI CPNGSANCQVSLGELFDRAVKLSHY	Anas platyrhynchos	NP_001297301.1
		L	P	M	Mammal	VSS LPM CPSGAANCQVSLRELFDRAVILSHY	Condylura cristata	XP_004693372.1
		V	P	I	Mammal	VAS VPI CSNGTVNCQMSLQDLFDRAVVLSHY	Orycteropus afer afer	XP_007950297.1
		V	P	V	Mammal	VAS VPV CLNGAVSCEKYIKDLFDHAVMQSHY	Dipodomys ordii	XP_012890687.1
		M	P	I	Bird	VTS MPI CPNGSVNCQLSLEELFDRAVKLSHY	Serinus canaria	XP_009092142.1
		V	P	T	Mammal	VAS VPT CPRGAVNCEVPLGELFDRAVVLSDY	Myotis brandtii	XP_005870041.1
		M	P	T	Mammal	VAS MPT CPSEAVNCEVPLGDLFDRAVILSHY	Myotis davidii	XP_006757346.1
		T	P	V	Mammal	VVS TPV CPNGAGNCQVSLRDLFDRAVMVSHY	Odocoileus virginianus texanus	XP_020756504.1
		S	P	I	Reptile	VTS SPI CPNGSDNCQVSLGDLFDRAVKLSHY	Thamnophis sirtalis	XP_013919564.1
		S	P	I	Amphibian	VTS SPI CPNGAVNCQISTSDLFERAVQLSHY	Andrias davidianus	ACE06757.1
		T	P	T	Mammal	VAS TPT CPLSSGCQEPLSALFDRAIHLSTSL	Fukomys damarensis	XP_010634632.1
		K	N	V	Mammal	LLC KNV ASQTVCPNGNGCRLSLRDLFGRAVILSHY	Chinchilla lanigera	XP_005403436
		K	S	V	Mammal	VVS KSV PSLSICHYGAVNCQVSLGDLFERAVILSHY	Sorex araneus	XP_004614023.1
		Q	P	I	Mammal	VAS QPI CPNEASCRVSLRELFDRAIILSHY	Fukomys damarensis	XP_010621244.1
		Q	P	M	Mammal	VAS QPM CPSGSSCRVSLRDLFERAIILSHY	Cavia porcellus	NP_001182038.1
	Atrial Natriuretic	K	P	V	Mammal	AGA KPV YSAVSSADLADFKNLLDRLEEKMPLENEVPS	Marmota marmota marmota	XP_015356782.1
		N	P	V	Mammal	TRA NPV NAVSNADLMDFKNLLDHLEEKMPLEDEVVPP	Saimiri boliviensis boliviensis	XP_003936069.1
		N	P	L	Mammal	TSA NPL YSSVSNADLMDFKNLLDHLEDKMPLEDEVVPP	Pteropus alecto	XP_006914492.1
		N	P	I	Mammal	IEA NPI YNAVSNADLMDFKNLLEHLEEKMPLEDEVVSP	Nannospalax galili	XP_008848151.1
		N	P	I	Reptile	NRA NPI YSLSPAKELASMEALLERLEDKFSLMEALESSP	Alligator mississippiensis	XP_006259355.1
		N	P	I	Bird	SRA NPI YNLSPAKELASMEALLERLEDKFALIEALES	Gallus gallus	NP_990256.1
		N	P	M	Mammal	TRA NPM YNAVSNADLMDFKNLLDHLEEKMPLEDEVVPP	Gorilla gorilla gorilla	XP_018866792.1
		S	P	V	Mammal	IGA SPV YNGMSSADLMDFKDLLDRLEDKMPLEDEVAPP	Tupaia chinensis	XP_006145371.1
		T	P	V	Mammal	GSA TPV RGAVSNADLMDFKNLLDHLEDKLSLGDADVPP	Sorex araneus	XP_004607312.1
		T	P	M	Mammal	ASA TPM YSAVPSADLMEFKNLLDHLEEKMPLEDEVPG	Erinaceus europaeus	XP_007533052.2
		S	P	A	Amphibian	AKA SPA YSSVLSSDLTDLKNILDRLDDRVP	Xenopus laevis	NP_001090387.1
		G	P	V	Amphibian	VRG GPV YNPPLSSDLSDLKGLLERLEDRLP	Pelophylax ridibundus	AAU93955.1
		G	P	A	Amphibian	VRG GPA FNTPLSSDLSDLKGLLERLEDRLPVEEAEAPA	Nanorana parkeri	XP_018426785.1
		H	P	M	Reptile	AKA HPM YSSASSAELADFKTLLDLLQSKGPSEEADTGLS	Pelodiscus sinensis	XP_014431372.1
		H	P	A	Reptile	ANA HPA YSSASAAELADFKTLLDRLEDKLPSEEAEAGLS	Chrysemys picta bellii	XP_005292870.1
		Q	I	G	Reptile	LQG QIG AHPMYGLVSTPELADLKTLLDRLEDKLP	Alligator sinensis	XP_006016297.1
	Insulin	V	P	T	Fish	SET VPT QRLCGSHLVDALYFVC	Callorhinchus milii	XP_007902984.1
		F	P	N	Mammal	FPN QHLCGSHLVEALYLVC	Ornithorhynchus anatinus	AAB49513.1
		A	P	N	Reptile	SYA APN QHLCGSHLVEALYLVC	Python bivittatus	XP_007424294.1
		Y	S	S	Mammal	VQA YSS QHLCGSNLVEALYMTC	Octodon degus	XP_004627141.1
		A	A	V	Fish	ADA AAV QHLCGSHLVDALYLVC	Salmo salar	XP_013992220.1
		F	Y	F	Mammal	AQA FYF EHLCDEDLAEMLTIIC	Myotis brandtii	XP_014388588.1
		I	T	N	Amphibian	ITN QYLCGSHLVEALYLVC	Amphiuma tridactylum	AAB35904.1
		I	A	N	Fish	TQA IAN QHLCGSHLVEALYLVC	Latimeria chalumnae	XP_006008147.1
		A	A	N	Bird	SYA AAN QHLCGSHLVEALYLVC	Gallus gallus	NP_990553.1
		A	A	N	Reptile	SYA AAN QRLCGSHLVDALYLVC	Alligator sinensis	XP_006033708.1
		L	A	N	Amphibian	TEA LAN QHLCGSHLVEALYLVC	Xenopus tropicalis	NP_001093706.1
		F	V	S	Mammal	APA FVS QHLCGSHLVEALYLVC	Pteropus alecto	XP_006911039.1
		F	V	K	Mammal	AQA FVK QHLCGSHLVEALYLVC	Rattus norvegicus	NP_062003.1
		F	V	N	Mammal	AAA FVN QHLCGSHLVEALYLVC	Gorilla gorilla gorilla	XP_018891846.1
		L	V	N	Mammal	SEA LVN QHLCGSHLVEALYLVC	Phascolarctos cinereus	XP_020826540.1
		V	A	P	Fish	SQG VAP PQHLCGSHLVDALYLVC	Poecilia reticulata	XP_008426908.1
		N	P	G	Fish	VST NPG TPQHLCGSHLVDALYLVC	Danio rerio	NP_571131.1
Proteases	Trypsinogen	L	P	L	Mammal	AVA LPL DEDDKIVGGYTCEAN	Galeopterus variegatus	XP_008588143.1
		L	P	I	Mammal	AVA LPI DDDDKIVGGYTCQEN	Ictidomys tridecemlineatus	XP_005326657.1
		V	P	I	Mammal	AVA VPI DDDDKIVGGYTCEEN	Cercocebus atys	XP_011912860.1
		F	P	V	Mammal	AVA FPV DDDDKIVGGYTCREN	Mus musculus	NP_444473.1
		F	P	V	Reptile	AVA FPV DDDDKIVGGYTCPENA	Alligator mississippiensis	XP_006271853.1
		F	P	I	Mammal	TVA FPI SDEDDDKIVGGYSCARSAAP	Gallus gallus	NP_990716.1
		F	P	I	Bird	TVA FPI SDEDDDKIVGGYSCARSAAP	Gallus gallus	NP_990716.1
		F	P	L	Mammal	AVA FPL EDDDKIVGGYTCPEH	Rattus norvegicus	NP_036767.1
		F	P	M	Mammal	AVA FPM DDDDKIVGGYTCQQN	Ornithorhynchus anatinus	XP_001518130.1
		Y	P	I	Bird	AVA YPI SGDDDDDKIVGGYTCAEN	Picoides pubescens	XP_009897938.1
		A	P	L	Amphibian	AAA APL DDDKIVGGYECTPHS	Xenopus tropicalis	NP_001011204.1
		A	P	I	Mammal	AFA API DDDDKIVGGYTCQAY	Dasypus novemcinctus	XP_004461739.1
		A	P	I	Fish	AYA API DEDDKIVGGYECRKN	Takifugu obscurus	ACT15362.1
		A	P	V	Reptile	ALA APV DDDDKIVGGYTCQKD	Python bivittatus	XP_007434941.1
		V	P	F	Mammal	AVA VPF DDDDKIVGGYTCEEN	Macaca fascicularis	XP_005551073.1
		F	P	F	Mammal	AVA FPF DDDDKIVGGYTCEEN	Aotus nancymaae	XP_012302871.1
		A	P	F	Mammal	ALA APF DDDDKIVGGYNCEEN	Homo sapiens	XP_011514713.1
		A	P	F	Reptile	AFA APF EDDDDKIVGGYTCQRN	Protobothrops mucrosquamatus	XP_015670842.1
		A	P	F	Fish	AFA APF LDEDDKIVGGYVCQKN	Esox lucius	XP_010892467
		F	P	S	Mammal	AIA FPS DDDDKIVGGYTCQEN	Erinaceus europaeus	XP_007522366.1
		L	P	T	Mammal	AVS LPT KDDDDKIVGGYTCKEN	Loxodonta africana	XP_003420323.1
		V	P	T	Mammal	AVA VPT DDDDKIVGGYTCAEN	Camelus dromedarius	XP_006210111.1
		F	P	T	Mammal	AVA FPT DDDDKIVGGYTCEEN	Panthera tigris altaica	XP_007090896.1
		F	P	T	Bird	AVA FPT FAEDDDDKIVGGYTCAEN	Corvus brachyrhynchos	XP_017591405.1
		A	S	F	Mammal	TVA ASF DDDDKIVGGYTCEEN	Macaca mulatta	XP_014990591.1
		F	S	T	Mammal	AVA FST DDDDKIVGGYTCEEN	Monodelphis domestica	XP_001362395.1
		T	P	F	Mammal	TVA TPF DDDDKIIGGYTCEEN	Mandrillus leucophaeus	XP_011845248.1
		T	P	T	Mammal	AVA TPT DDDDKIVGGYTCEEN	Canis lupus familiaris	XP_003432104.1
		P	P	F	Mammal	AGA PPF DDDDKIIGGYTCGEN	Colobus angolensis palliatus	XP_011796726.1
	ProMMP9	L	P	L	Fish	GWS LPL KSVFVTFPGDIPKNLTDSELAENY	Oreochromis niloticus	XP_003448187.1
		L	P	I	Fish	GWS LPI KSVFVDFPGDIIKNMTDIELADNY	Takifugu rubripes	NP_001032959.1
		L	P	V	Fish	GWS LPV KSVFVTFPGDVVKNVTDVE	Xiphophorus maculatus	XP_005801450.1
		V	P	I	Amphibian	GHS VPI ASKSPLTILFPGDIQSGTTDMELAESY	Xenopus laevis	NP_001079972.1
		V	P	L	Fish	GWC VPL KKSVSVTFPGDVLKNMTDTELANSY	Oncorhynchus mykiss	NP_001117842.1
		V	P	L	Bird	CCA VPL QSKPQVVVNFPGELVSNLSDRELAESY	Cuculus canorus	XP_009560980.1
		V	P	V	Fish	AWC VPV KSVTFPGDVIKNMTDIQLADEY	Ctenopharyngodon idella	ADU34085.1
		V	P	R	Mammal	CSA VPR RRQPTVVVFPGEPRTNLTNRQLAEEY	Bos taurus	NP_777169.1
		I	P	L	Fish	GWS IPL KSVFVTFPGDIVKNMTDVELAESY	Kryptolebias marmoratus	XP_017273077.1
		A	P	L	Mammal	ISA APL QRQPTFVVFPRDLRTNNLTDTQLAQEY	Microtus ochrogaster	XP_005363192.1
		A	P	L	Reptile	CWA APL HSKPQAVISFPGELVSN	Chelonia mydas	XP_007067811.1
		A	P	L	Bird	CRA APL HSKPQAVITFPGELLSAPSDVELAENY	Gallus gallus	NP_989998.1
		A	P	L	Fish	CFA APL SSVFIVFPGEKS	Latimeria chalumnae	XP_006002447.1
		A	P	L	Amphibian	CRA APL QSQPQVRVTFPGELVSSISDDELAESY	Notophthalmus viridescens	AAX14805.1
		A	P	M	Reptile	PRA APM EGKGPLVLTFPGDAGSPLTDRELAVRY	Thamnodynastes strigatus	AEY69045.1
		A	P	Y	Mammal	SSA APY QRQPTFVVFPKDLKTSNLTDTQLAEAY	Mus musculus	NP_038627.1
		A	P	A	Mammal	CSA APA QRQPAFVVFPRDLRTTNLTDMQLAQEY	Marmota marmota marmota	XP_015334491.1
		A	P	R	Mammal	CFA APR QRQSTLVLFPGDLRTNLTDRQLAEEY	Homo sapiens	NP_004985.2
		R	P	L	Fish	GFG RPL KSVFITFPGDIIRNTTDREFADSY	Scleropages formosus	XP_018602440.1
		R	P	V	Fish	GWS RPV KSVFVTFPGNIVKNVADVELAQSY	Poecilia latipinna	XP_014880703.1
		A	P	K	Mammal	CSA APK PRQPTFVVFPGDLRTNLIDRQLAEEY	Sus scrofa	NP_001033093.1
		V	P	T	Amphibian	GHS VPT NSKTPLSITFPGEIQSSMTNAELAERY	Xenopus laevis	NP_001006843.1
		A	P	T	Mammal	CSA APT RHQPTVVVFPGDLLTNLTDRELAEEY	Equus caballus	NP_001104772.1
		A	P	T	Amphibian	SHS APT SLKTPMTIVFPGEIRSNLTDLESAEKY	Nanorana parkeri	XP_018414546.1
		A	P	S	Mammal	CSA APS PRQPTVVVFPGERRTSLTNRQLAEEY	Capra hircus	NP_001301198.1
		A	P	H	Mammal	CLA APH QRQPTFVVFPRDLRTTNLTDMQLAQEY	Castor canadensis	XP_020023644.1
		A	P	Q	Mammal	CSA APQ RPQPTLVIFPRDLRSSNLTDKQLAEEY	Heterocephalus glaber	XP_004858177.1
		K	P	L	Fish	GWC KPL KSVFVTFPGDVIKNMTNKELAEQY	Clupea harengus	XP_012679702.1
		K	P	I	Fish	AWS KPI NSRHVSFPGDILKNMTDIQMADSY	Tachysurus fulvidraco	AKA59705.1
		H	P	L	Fish	AWS HPL KSVFVTFPGDVTKDMSETELADSY	Cynoglossus semilaevis	XP_008316390.1
		H	P	I	Fish	AWS HPI KTIFVNFPGDVIKNTIDLELAESY	Ictalurus punctatus	NP_001187157.1
		G	P	L	Mammal	CSA GPL RQRQPTVVVFPSDLRSNLTDRQLAEEY	Microcebus murinus	XP_012598452.1
		G	P	L	Reptile	CWA GPL PTKPQVTIAFPGELVSQKSNMELANEY	Crocodylus porosus	XP_019395080.1
		G	P	R	Mammal	CSA GPR RHQPTYVVFPGELRTSLTDTQLAEEY	Hipposideros armiger	XP_019492464.1
