# Supplementary material for: Surf4 (Erv29p) binds amino-terminal tripeptide motifs of soluble cargo proteins with different affinities, enabling prioritization of their exit from the endoplasmic reticulum
Source: PLoS Biol. 2018 Aug 7;16(8):e2005140. doi: 10.1371/journal.pbio.2005140 (PMC6097701; doi:10.1371/journal.pbio.2005140)
Supplement: S3 Table — (XLSX) [file pbio.2005140.s009.xlsx]

## Sheet: Mating Factors
Tripeptide			Order	Sequence	Species	Accession Number
A	P	V	Saccharomycetales	ALA APV NTTTEDETAQIPAEAVIGYLDLEGDFDVAVLPFSNSTNNGLLFINTTI	Saccharomyces cerevisiae	AGW24994.1
A	P	V	Saccharomycetales	ALT APV NTTTEDETAQIPAEAIIGYLDLEGDFDIAVLPFSNSTNNGLLFINTTI	Saccharomyces paradoxus	ATI15580.1
A	P	V	Saccharomycetales	ALA APV NTTSESETVQIPAEAIIGYLDLEGDFDVAVLPFANSTNNGLLFINTTI	Saccharomyces kudriavzevii	AGW24998.1
A	P	V	Saccharomycetales	ALA APV NTTTEDETAQIPAEAVIGYLDLEGDFDVAVLPFSNSTNNGLLFINTTI	Saccharomyces uvarum	P25501
A	P	V	Saccharomycetales	VLA APV NTTTENETAQIPAEAIIGYLDLEGDSDVAVLPFANSTNTGLLFINTTI	Saccharomyces eubayanus	XP_018218852.1
A	P	V	Saccharomycetales	VMA APV NVTETEQENLAIPSEALIGYLDLKGDDDISILPVSNSTNSGLLFLNSTI	Kazachstania africana	XP_003956341.1
A	P	V	Saccharomycetales	TLA APV NITETSETSKATIPAEAIIGYLDLEGNKDVALLPFHNETSNGLMFVNTTII	Kazachstania saulgeensis	SMN18993.1
A	P	V	Saccharomycetales	TFA APV SQADATADAVADAEAWRWHKWFRNQAIYKREADASAVAEAEADANAEA	Pichia kudriavzevii	XP_020543237.1
A	P	V	Saccharomycetales	TLA APV DTESLYDNSTTVDVPEEAILAFVGFDGTDVALTPFRNETHSGVLFINTTI	Tetrapisispora blattae	XP_004178870.1
A	P	V	Saccharomycetales	AFA APV SNESVDNASVPAEAIIGYLNFDGANDIALLPFSNSTTSGVMFINTTI	Tetrapisispora phaffii	XP_003687477.1
A	P	V	Saccharomycetales	ALA APV AKDATNTTDASSVQIPAEAVIGYLDLEQSNDVAMLQFSNSTNNGILFVNSTI	Vanderwaltozyma polyspora	XP_001647278.1
A	P	V	Saccharomycetales	AAS APV ESIFANQPDSSLTDTNDGVGVGMSTIKEEDFGKHFVENQILDEAVI	Komagataella phaffii	SOP80828.1
A	P	V	Saccharomycetales	ATA APV SGASNSTSMEVPGEAVKYFLDLSDSPDMALVPINNGNTTGIMFVNTTVI	Hanseniaspora osmophila	OEJ84934.1
A	P	V	Saccharomycetales	TRA APV TGDESSVEIPEESLIGFLDLAGDDISVFPVSNETHYGLMLVNSTI	Lachancea kluyveri	P06648
A	P	V	Saccharomycetales	ASA APV ADSANDGSVNIPAESIIGFLDLSDSKDATLVPVSNGTHSGFLFLNSTI	Lachancea mirantina	SCU88438.1
A	P	V	Saccharomycetales	AWA APV NLSSSLSMNEGQSLPAESIVGFLDLTGADDLALFPVSNATNTGVLI	Lachancea dasiensis	SCU84268.1
A	P	V	Saccharomycetales	ALA APV ESDPVNIPSEAILGYMDFTEDQDVGVVAYTNSTFSGLIFFNSSII	Torulaspora delbrueckii	XP_003682738.1
A	P	V	Saccharomycetales	APA APV GTGSHGPQSIPEEAIVGGLQGTENEIFVFFNDDESGKQGIAII	Yarrowia lipolytica	XP_504026.1
A	P	V	Saccharomycetales	VFA APV SVNDAKEIAATFPQEALLGFLDLTDAENIVILSLVDEEKSGIALVNKTI	Eremothecium cymbalariae	XP_003644796
A	P	V	Saccharomycetales	ASA APV DINLKAATQHDFPKGENFGLPEESILGFIDLAKDKDVSVLQVKEGLLFLNSTV	Eremothecium sinecaudum	XP_017988332
A	P	V	Saccharomycetales	VMA APV STETDIDDLPISVPEEALIGFIDLTGDEVSLLPVNNGTHTGILFLNTTI	Kluyveromyces lactis	Q6CMM5
A	P	V	Saccharomycetales	VQA APV ENVDDSAQVPEEAIIGYIDFEGASDVAILPFSNSTDSGLMFVNTTI	Kluyveromyces delphensis	Q874L5
A	P	V	Saccharomycetales	VAS APV TPGKIDTPALPIENPLERVVEAFFKGSSIDAEAENKVEDKAVAEAMEDA	Candida orthopsilosis	XP_003867981.1
A	P	V	Saccharomycetales	VSA APV APESSSDFQIPEEAIISSQALGDDQLPLLLGEGNATYFVLVNGTTL	Candida lusitaniae	OVF09737.1
A	P	I	Saccharomycetales	SFA API DTTASNENLNSTDIPAEAVIGYLDLGSDSDVAMLPFQNSTSNGLLFVNTTI	Naumovozyma castellii	XP_003676307.1
A	P	I	Saccharomycetales	SLA API NTTETIDNSSAATSADIPAEAILGYLDLDGDNDIALLPFANATSNGLLFVNTTI	Naumovozyma dairenensis	XP_003671936.1
A	P	I	Saccharomycetales	ASA API NITSSDPAIPSESISGFLDLTDAEDLALLPVSNGTHSGVLIVNTTI	Lachancea quebecensis	CUS23216.1
A	P	I	Saccharomycetales	VSA API NITDSDPVIPRESICGFLDLTDAEDLALLPVSNGTHSGILVVNTTI	Lachancea thermotolerans	XP_002556092.1
A	P	I	Saccharomycetales	VTA API STNESSPALPLESISGYLDLTRADDLALLPVSNDTHTGLLVVNTTI	Lachancea meyersii	SCU84249.1
A	P	I	Saccharomycetales	ALA API TSETDLNDTAITIPEEALIGFVDLTGDDISLLPFDNGTHTGVFFLNTTI	Kluyveromyces dobzhanskii	CDO94925
A	P	I	Saccharomycetales	VIA API TEKESDDSSIKVPSEAILGFLDLTADDDVGLVKINNGTHSGILFLNTTI	Kluyveromyces marxianus	BAP73086.1
A	P	I	Saccharomycetales	AFA API EQPEQDLNSTTIPAEAIISYLDLEGDKDIAVVPFSNATDSGLLFVNTTI	Kazachstania naganishii	XP_022465127.1
I	P	V	Saccharomycetales	VIA IPV NGSRPEVTIDDVRGNIPEDAVLGFLDLSDVEGLAVRPIQTEERTGLLFVN	Eremothecium gossypii	NP_985486
V	P	A	Saccharomycetales	ISA VPA NPTESSVPAATSSAAENTINVPVEAINNAIYLASGEYPLFIEENGKPMVLI	Babjeviella inositovora	XP_018988360
A	P	A	Saccharomycetales	VAA APA QYTGQAIDSNQVVEIPESAVEAYFSIDDELTPVFGEIDNKPVILIVNGTILT	Candida albicans	KHC48916.1
A	P	T	Saccharomycetales	VAS APT QYSGQTIDGDQVVEIPDSAVEAYFPIDDELTPVFGEIDNKPVILIVNGTTLT	Candida dubliniensis	XP_002417051.1
A	P	T	Saccharomycetales	VVA APT QAPVEEAEVPTNETGLAIPDSAVSAIVPLDGELAPVFVELDDIPVLMIVNTTA	Candida tropicalis	XP_002550457.1
A	P	T	Saccharomycetales	VAA APT PSSTDAPSFSEVPSSVESSFGVPTEAIIGQFSFDADEYPLLTVYEDRRYII	Candida auris	XP_018171103.1
A	P	T	Saccharomycetales	AAA APT PDNKETGKYVVLDYLVPDEAINNKVEITDDQQPLVVEESGKKYILI	Debaryomyces fabryi	XP_015470074.1
A	P	T	Saccharomycetales	VTA APT PETDLTIDGTLVPSEAILGGLSIPDDVYPVFNYENNTATVVFLNATIL	Metschnikowia bicuspidata	XP_018714201
A	A	I	Saccharomycetales	ASA AAI DQEQLTNGTYIDIPQESILSFLDLTDSPEVSVYPIKEGSKTGLIFVNSTI	Hanseniaspora uvarum	OEJ89105.1
A	A	I	Saccharomycetales	ASA AAI DQEQLANGTYIDIPQEAILSFLDLTDSPDVSVYPIKEGSKTGMIFVNSTI	Hanseniaspora guilliermondii	SGZ39287.1
A	A	I	Saccharomycetales	ATA AAI DQEQLTNGTYIDIPQESILSFLDLTDSPEVSVYPIKEGSKTGLLFVNSTI	Hanseniaspora opuntiae	OEJ87413.1
T	A	I	Saccharomycetales	ASA TAI DKAQLSNGTYVDLPQEAILSFLDLTDSPEVSVYPISEGSKTGLIFVNSTI	Hanseniaspora valbyensis	OBA27340.1
Q	P	V	Saccharomycetales	ATA QPV GEELGETVEVPSEAFIGYLDFGATNDVAILPISNKTNNGLLFVNTTL	Candida glabrata	XP_446929.1
