# Supplementary material for: Surf4 (Erv29p) binds amino-terminal tripeptide motifs of soluble cargo proteins with different affinities, enabling prioritization of their exit from the endoplasmic reticulum
Source: PLoS Biol. 2018 Aug 7;16(8):e2005140. doi: 10.1371/journal.pbio.2005140 (PMC6097701; doi:10.1371/journal.pbio.2005140)
Supplement: S4 Table — (XLSX) [file pbio.2005140.s010.xlsx]

## Sheet: Sheet1
		S4 Table:	Yeast strains used in this study
			Strain	Genotype	Source	Plate	Row	Column
			BY4739	MATα leu2Δ0 lys2Δ0 ura3Δ0	ATCC
			BY4742	MATα his3Δ1 leu2Δ0 lys2Δ0 ura3Δ0	ATCC
			BY4742,erv29Δ	BY4742 erv29Δ::KanMX	Open Biosystems	130	B	6
			BY4742,rer1Δ	BY4742 rer1Δ::KanMX	Open Biosystems	137	E	11
			BY4742,erv14Δ	BY4742 erv14Δ::KanMX	Open Biosystems	126	F	9
			BY4742,erv26Δ	BY4742 erv26Δ::KanMX	Open Biosystems	131	G	7
			BY4742,erp1Δ	BY4742 erp1Δ::KanMX	Open Biosystems	143	G	7
			BY4742,emp24Δ	BY4742 emp24Δ::KanMX	Open Biosystems	122	E	8
			BY4742,erv15Δ	BY4742 erv15Δ::KanMX	Open Biosystems	109	G	12
			BY4742,erv25Δ	BY4742 erv25Δ::KanMX	Open Biosystems	103	D	6
			BY4742,emp47Δ	BY4742 emp47Δ::KanMX	Open Biosystems	129	F	10
			BY4742,emp46Δ	BY4742 emp46Δ::KanMX	Open Biosystems	102	E	10
			BY4739,erv46Δ	BY4739 erv46Δ::KanMX	Open Biosystems	101	B	8
			BY4739,erp2Δ	BY4739 erp2Δ::KanMX	Open Biosystems	101	D	10
