# Supplementary material for: Surf4 (Erv29p) binds amino-terminal tripeptide motifs of soluble cargo proteins with different affinities, enabling prioritization of their exit from the endoplasmic reticulum
Source: PLoS Biol. 2018 Aug 7;16(8):e2005140. doi: 10.1371/journal.pbio.2005140 (PMC6097701; doi:10.1371/journal.pbio.2005140)
Supplement: S5 Table — (XLSX) [file pbio.2005140.s011.xlsx]

## Sheet: Sheet1
			Table S5: Drop-out Medium used in this study
			Construction	Plasmid	Drop out Medium
			PRY1, PRY2, DSPP	pYES	without uracil
			ERV29	pAG425GPD	without Leucine
			Rescue	pYES + pAG425GPD	without uracil and Leucine
